# Supplementary material for: Effects of Raised Ambient Temperature on the Local and Systemic Adaptions of Maize
Source: Plants (Basel). 2022 Mar 11;11(6):755. doi: 10.3390/plants11060755 (PMC8949135; doi:10.3390/plants11060755)
Supplement: Supplementary file 1 [file plants-11-00755-s001.zip]

Archive with 1 entries (1 files):
- plants-1623665-supplementary.pdf
